# Supplementary material for: ShcA Protects against Epithelial–Mesenchymal Transition through Compartmentalized Inhibition of TGF-β-Induced Smad Activation
Source: PLoS Biol. 2015 Dec 17;13(12):e1002325. doi: 10.1371/journal.pbio.1002325 (PMC4682977; doi:10.1371/journal.pbio.1002325)
Supplement: S1 Data — Data include p-values for the statistical significance. (XLSX) [file pbio.1002325.s001.xlsx]

## Sheet: 2A_Data
Cell Migration Assay
Scratch distance between two edges
	0 hr		14 hr
	siCtrl	sishcA	siCtrl	SishcA
I	5.4	4.2	3.5	1.6		Migration
	4.8	4.5	3.7	2.1			0 hr	14 hr
	5.1	4.9	4.3	2.6		siCtrl	5.39	3.49	1.54441
	5.7	5.2	3.6	1.8		siShcA	5.14	1.7	3.02353
	5.2	5.3	3.7	2
	6.2	5	2.5	1.4
II	5.6	5.1	2.8	1.6		t-Test: Two-Sample Assuming Unequal Variances
	5.3	5.1	2.7	2		P(T<=t) two-tail	2.08746e-13
	4.8	4.9	3.6	2.2
	5.1	5	3.3	1.8
	4.9	6.3	4.1	1.1
	5.6	4.6	3.7	1.3
III	5.8	5.3	3.5	1.2
	5.2	5.7	3.7	1.6
	5.2	5.1	3.1	1.1
	5.4	5.3	4.2	1.8
	5.6	5.5	3.3	1.3
	6.1	5.5	3.6	2.1
Average	5.38889	5.13889	3.49444	1.7
Standard Deviation	0.392837	0.469216	0.48806	0.408248

## Sheet: 2B_Data
	Invasion assay
		siCtrl	siShcA
		85	218			Average	Standard Deviation		t-Test: Two-Sample Assuming Unequal Variances
		74	188		siCtrl	78	9.91968		P(T<=t) two-tail	3.70711e-13
		95	189		siShcA	198.455	16.5672
		74	178
		72	180
		72	178
		86	218
		86	209
		85	197
		64	212
		65	216
	Average	78	198.455
	Standard Deviation	9.91968	16.5672

## Sheet: 2E _Data
Fish experiments
shCtrl-Fish	no of cells	distance moved		shShcA-Fish	no of cells	distance moved		Distance moved	no of Fish in shCtrl	no of fish in shShcA
1	2	2mm		1	20	2.5mm		< 3.5 mm	39	21
2	2	3mm		2	4	3.5mm		> 3.5 mm	8	26
	9	2mm		3	5	4.5mm			47	47
3	2	4mm		4	8	5.5mm
	2	3mm			20	4mm		t-Test: Two-Sample Assuming Unequal Variances
4	2	5.2mm			2	6mm		P(T<=t) two-tail	0.0439094
	4	4mm		5	4	3.5mm
	20	3mm			20	4mm
	10	3mm			2	6mm
5	2	4mm		6	4	2.5mm
	1	3mm		7	5	4mm
	5	2mm			3	3.5mm
6	4	5mm			5	3mm
	5	3mm		8	1	4.5mm
	4	2.5mm			7	4mm
7	5	3.5mm		9	5	3mm
	5	3mm			10	2mm
8	2	4mm		11	6	4mm
9	1	5mm		12	2	6mm
	3	4mm			7	5mm
	7	2.5mm			20	3mm
	8	2mm			4	4mm
	3	3mm			2	3.5mm
10	1	2mm		13	5	4mm
11	4	3.5mm			3	3mm
	2	3mm		14	7	4.5mm
	10	2mm		15	4	3mm
12	1	3.5mm			6	4mm
	17	3mm		16	5	3.5mm
	6	2mm			3	3mm
13	1	3.5mm		17	2	5.5mm
	4	2.5mm			5	4mm
14	3	2mm			10	2.5mm
					15	2.0mm
	No movement in six fishes				No movement in three fishes
	Total fish	20			Total fish 20
21	7	1.5mm		21	5	4.0mm
	4	2.5mm			2	3.5mm
	1	2mm			4	2.0mm
22	4	1.5mm			2	1.5mm
	3	2mm		22	2	1.5mm
23		no move		23	3	4.0mm
24	5	2mm			2	3.5mm
	6	1.5mm			3	2mm
25	3	1.5mm			3	1.5mm
26	1	1.5mm		24	4	3.5mm
27	4	1.5mm			4	1.5mm
28	6	1.5mm		25	7	2mm
29	3	2mm			5	1.5mm
	5	1.5mm		26	2	4.5mm
30	2	2mm			3	3.5mm
	5	1.5mm		27	5	3.5mm
31	3	2.5mm			4	1.5mm
	3	2.0mm		28	2	1.5mm
	8	1.5mm		29		no move
32	1	2mm		30	4	3.5mm
	2	1.5mm			4	2mm
33	2	2.5mm			4	1.5mm
	2	2mm		31	2	4.0mm
	6	1.5mm			6	3.5mm
34	4	1.5mm			5	1.5mm
35	5	1.5mm		32	6	3.5mm
	4	2mm			2	1.5mm
36	2	2.5mm		33	3	2mm
	3	2mm		34	5	3.5mm
	1	1.5mm			6	2.5mm
37	5	1.5mm			9	1.5mm
	2	2mm		35		no move
38	2	2.5mm		36	3	1.5mm
	5	2mm		37	1	5mm
	6	1.5mm			3	4mm
39	4	3.5mm			6	1.5mm
	3	2.5mm		38	4	4.0mm
	7	2.0mm			3	3.5mm
40	4	3.5mm			4	2mm
	5	2mm			4	1.5mm
	2	1.5mm		39	2	2.5mm
41	2	2.5mm			4	2mm
	2	2.0mm			5	1.5mm
	3	1.5mm		40	3	2mm
42		no move			6	1.5mm
43	3	2.5mm		41	5	4mm
	6	2.0mm		42	1	4mm
	2	1.5mm			6	3.5mm
44	2	2.5mm			5	3mm
	1	2.0mm			7	2mm
45		no move			4	1.5mm
46	3	1.5mm		43	3	3mm
47		no move			3	2.5mm
					2	2mm
					7	1.5mm
				44	2	2.5mm
					4	1.5mm
				45	2	>16mm
					4	8mm
					4	7mm
					4	6mm
					2	3.5mm
					6	2mm
					5	1.5mm
				46	3	4.0mm
					6	3.5mm
					7	2mm
					6	1.5mm
				47	1	4mm
					4	3.5mm
					5	1.5mm

## Sheet: 2F_Data
CD49F Expression
shCtrl	0.951518	1.04848	1	0.0685643		CD49F
	1.0554	0.944605	1	0.0783404		shCtrl	1	0.0607311		t-Test: Two-Sample Assuming Unequal Variances
	0.954976	1.04502	1	0.0636737		shShc	1.77166	0.0624231		P(T<=t) two-tail	0.000101288
	0.954976	1.04502	1	0.0636737
	1.02079	0.979209	1	0.0294035
			1	0.0607311
shShc	1.61239	1.7767	1.69455	0.116185		CD24
	1.91747	1.878	1.89774	0.0279031		shCtrl	1	0.152168		t-Test: Two-Sample Assuming Unequal Variances
	1.89763	1.85858	1.87811	0.0276144		shShc	1.64168	0.0589858		P(T<=t) two-tail	0.000146144
	1.69843	1.78287	1.74065	0.0597083
	1.59019	1.70433	1.64726	0.0807046
			1.77166	0.0624231
CD24 Expression
shCtrl	0.838536	1.16146	1	0.228345
	1.0933	0.906697	1	0.13195
	0.879291	1.12071	1	0.170709
	1.07265	0.927348	1	0.102746
	1.08987	0.910134	1	0.12709
			1	0.152168
shShc	1.59478	1.61704	1.60591	0.0157418
	1.6625	1.62829	1.6454	0.0241928
	1.69156	1.57828	1.63492	0.0801003
	1.75122	1.85107	1.80114	0.0706053
	1.59478	1.44729	1.52104	0.104289
			1.64168	0.0589858

## Sheet: 2G_Data
Primary mammosphere assay
	average number of mammosphere/well			Average	Standard Deviation
shCtrl	2.57	2.41	2.92	2.63333	0.260832		t-Test: Two-Sample Assuming Unequal Variances
shShcA	4.82	5.09	4.73	4.88	0.18735		P(T<=t) two-tail	0.000266125
			p-Value
Secondary mammosphere assay
shCtrl	shShcA				shCtrl	shShcA
2	4			Average	3.23333	5.06667
3	5			Standard Deviation	0.727932	0.73968
4	6
3	6
2	5
4	4
3	5				t-Test: Two-Sample Assuming Unequal Variances
4	4				P(T<=t) two-tail	1.03722e-13
3	6
3	5
3	6
4	4
3	6
4	5
4	5
2	4
4	5
3	6
4	5
3	6
3	5
2	5
3	5
4	5
4	4
4	5
3	6
4	4
3	6
2	5
3.23333	5.06667
0.727932	0.73968

## Sheet: 3F_Data
	Snail expression
	siCtrl	0.913573	1.08643	1	0.122227			Average expression	Standard deviation
		0.791684	1.20832	1	0.294603		siCtrl	1	0.135082
		0.993069	1.00693	1	0.00980242		siShcA	2.58165	0.177508
		1.04156	0.958435	1	0.0587816
		1.13435	0.865653	1	0.189995
				1	0.135082		t-Test: Two-Sample Assuming Unequal Variances
	siShc	2.5861	2.90952	2.74781	0.228695		P(T<=t) two-tail	2.0752e-05
		2.71467	2.48076	2.59771	0.1654
		2.89944	2.50669	2.70306	0.277722
		2.4297	2.33073	2.38021	0.0699808
		2.58251	2.37641	2.47946	0.145741
				2.58165	0.177508
	siCtrl-U0126	1.48018	1.35264	1.41641	0.0901848
		1.61415	1.42482	1.51949	0.133877
		1.59193	1.44471	1.51832	0.104099
		1.02867	1.14932	1.08899	0.0853148
		1.41008	1.56459	1.48733	0.109253
			0	1.40611	0.104546
	siShc-u0126	2.52411	2.61313	2.56862	0.0629477
		2.60408	2.75257	2.67833	0.104998
		2.64044	2.49801	2.56922	0.100708
		3.05416	2.86946	2.96181	0.130601
		2.36326	2.46362	2.41344	0.0709694
				2.63829	0.0940448
	siCtrl-LY294002	1.16941	1.27084	1.22012	0.0717237
		1.46487	1.23181	1.34834	0.1648
		1.21485	1.18985	1.20235	0.0176756
		1.34796	1.24038	1.29417	0.0760702
		1.24468	1.12958	1.18713	0.0813917
				1.25042	0.0823322
	siShc-LY294002	2.39625	2.18977	2.29301	0.145999
		2.73355	2.6773	2.70543	0.0397723
		2.85953	2.59508	2.7273	0.186989
		2.95012	3.46002	3.20507	0.360551
		3.26204	2.96038	3.11121	0.21331
				2.8084	0.189324
	siCtrl-SB203580	1.36678	1.45476	1.41077	0.0622145
		1.32022	1.20646	1.26334	0.0804384
		1.68854	1.74809	1.71832	0.0421098
		1.61415	1.48533	1.54974	0.0910924
		1.18573	1.26206	1.2239	0.0539735
				1.43321	0.0659657
	siShc-SB203580	2.4466	2.5505	2.49855	0.0734721
		2.80068	2.52412	2.6624	0.195555
		2.79099	2.25134	2.52116	0.381592
		2.12989	2.51539	2.32264	0.272591
		2.53288	2.07165	2.30226	0.326135
				2.4614	0.249869

## Sheet: 3G_Data
	Twist expression
	siCtrl	1.12753	0.872466	1	0.18036			Average	Standard deviation
		1.11729	0.882707	1	0.165877		siCtrl	1	0.115241
		1.03118	0.968818	1	0.0440973		siShcA	1.75419	0.123845
		1.08987	0.910134	1	0.12709
		1.04156	0.958435	1	0.0587816
				1	0.115241		t-Test: Two-Sample Assuming Unequal Variances
	siShc	2.05065	1.58676	1.8187	0.328022		P(T<=t) two-tail	0.000220417
		1.59226	1.60334	1.5978	0.00783126
		1.73638	2.03648	1.88643	0.212207
		1.6201	1.63137	1.62573	0.00796815
		1.79761	1.88698	1.8423	0.063195
				1.75419	0.123845
	siCtrl-U0126	0.807246	0.883364	0.845305	0.0538237
		0.707636	0.617744	0.66269	0.0635638
		0.773021	0.677635	0.725328	0.0674484
		0.930501	0.777051	0.853776	0.108506
		0.603356	0.707636	0.655496	0.0737377
				0.748519	0.073416
	siShc-u0126	1.5116	1.04687	1.27924	0.328618
		1.45154	0.951042	1.20129	0.353903
		1.63703	1.06517	1.3511	0.404367
		1.00422	1.31593	1.16008	0.220408
		1.42512	1.31593	1.37052	0.0772084
				1.27244	0.276901
	siCtrl-LY294002	0.50736	0.722505	0.614932	0.152131
		0.940227	0.688286	0.814256	0.178149
		0.674121	0.859209	0.766665	0.130876
		0.753187	0.562951	0.658069	0.134518
		0.707636	0.536288	0.621962	0.121162
				0.695177	0.143367
	siShc-LY294002	1.56491	1.12981	1.34736	0.307663
		1.1259	1.24064	1.18327	0.08113
		1.30232	1.74241	1.52236	0.31119
		1.47027	1.34358	1.40692	0.089584
		1.43006	1.17779	1.30393	0.178386
				1.35277	0.19359
	siCtrl-SB203580	0.505604	0.613902	0.559753	0.0765781
		0.983557	0.745397	0.864477	0.168405
		0.920877	0.637758	0.779317	0.200196
		0.877262	0.702748	0.790005	0.1234
		0.454099	0.521623	0.487861	0.0477466
				0.696283	0.123265
	siShc-SB203580	1.89353	1.64842	1.77097	0.173324
		2.03648	1.8227	1.92959	0.151165
		1.60891	2.02242	1.81566	0.292396
		1.46011	1.30684	1.38348	0.108382
		1.67723	1.81011	1.74367	0.0939631
				1.72868	0.163846

## Sheet: 3H_Data
Fibronectin expression
	siCtrl	1.09674	0.903263	1	0.136807
		1.0623	0.937698	1	0.088109				Average expression	Standard deviation
		0.941151	1.05885	1	0.0832257			siCtrl	1	0.117219
		0.858854	1.14115	1	0.199611			siShcA	2.16539	0.264061
		0.944605	1.0554	1	0.0783404
				1	0.117219
	siShc	1.76936	2.68185	2.22561	0.645227			t-Test: Two-Sample Assuming Unequal Variances
		2.9654	1.41248	2.18894	1.09808			P(T<=t) two-tail	6.92717e-07
		2.68185	1.67392	2.17788	0.712716
		2.40032	1.85733	2.12883	0.383955
		2.50225	1.70909	2.10567	0.560852
				2.16539	0.264061
	siCtrl-U0126	0.828302	1.04843	0.938365	0.155653
		1.10821	0.985022	1.04661	0.0871052
		1.0322	0.880093	0.956149	0.107559
		0.878569	0.928664	0.903617	0.035422
		0.951469	1.0779	1.01469	0.089403
				0.971886	0.0950284
	siShc-U0126	1.48785	2.62666	2.05725	0.805259
		1.49976	0.949163	1.22446	0.389328
		3.29032	3.57571	3.43301	0.201798
		0.860489	1.46737	1.16393	0.429127
		1.06675	1.67392	1.37034	0.429329
				1.8498	0.450968
	siCtrl-LY294002	1.52439	1.53499	1.52969	0.00749741
		1.7755	1.71502	1.74526	0.0427659
		1.40272	1.49301	1.44787	0.0638471
		0.811256	0.839864	0.82556	0.0202295
		0.925451	1.03399	0.979723	0.0767518
				1.30562	0.0422184
	siShc-LY294002	1.63947	2.30254	1.97101	0.468865
		2.58153	1.80029	2.19091	0.552423
		2.21642	1.67973	1.94807	0.379495
		0.948177	1.51911	1.23364	0.403712
		2.0896	1.59464	1.84212	0.349993
				1.83715	0.430898
	siCtrl-SB203580	1.0448	1.12758	1.08619	0.0585327
		0.915879	0.961413	0.938646	0.0321977
		0.944897	0.919058	0.931977	0.0182704
		0.731144	0.696516	0.71383	0.024486
		0.658944	0.636498	0.647721	0.0158718
				0.863673	0.0298717
	siShc-SB203580	1.06306	1.2127	1.13788	0.105812
		1.9362	1.78167	1.85893	0.109271
		1.90954	1.73295	1.82125	0.124872
		0.935123	1.11206	1.02359	0.12511
		1.79406	1.26859	1.53133	0.371562
				1.4746	0.167325

## Sheet: 3I_Data
Vimentin Expression
	Ctrl	siShc
	0.583364	3.32438
	0.465727	2.40842
	1.44763	4.12127
	1.35472	3.41785
	1.47491	3.14506
	1.41664	5.36317
	1.53427	4.10701
	0.552366	2.40009
	0.645279	2.66306
	0.525087	4.73409
Average	1	3.56844
Standard Deviation	0.473938	0.998186
	t-Test: Two-Sample Assuming Unequal Variances
	P(T<=t) two-tail	5.57997e-06

## Sheet: 3J_Data
E-cadherin expression
siCtrl	0.978169	1.02183	1	0.0308732			Average expression	Standard deviation
	1.01733	0.982673	1	0.024504		siCtrl	1	0.0287174
	1.02079	0.979209	1	0.0294035		siShcA	0.429388	0.0236493
	0.982673	1.01733	1	0.024504
	1.02426	0.975745	1	0.0343023		t-Test: Two-Sample Assuming Unequal Variances
			1	0.0287174		P(T<=t) two-tail	3.52269e-05
siShcA	0.435654	0.351417	0.393535	0.0595648
	0.375336	0.370169	0.372752	0.00365388
	0.395364	0.374038	0.384701	0.0150804
	0.521686	0.47017	0.495928	0.0364275
	0.536353	0.463697	0.500025	0.0513755
			0.429388	0.0236493

[truncated: 19 more sheets: 3K_Data, 4A_Data, 4D_Data, 4E_Data, 5D_Data, 5E_Data, 5F_Data, 5G_Data, 5H_Data, 5I_Data, 5J_Data, 5K_Data, S1H_Data, S3B_Data, S4B_Data, S5F_Data, S6C_Data, S6D_Data, S6F_Data]
